# Supplementary material for: Risk of intracranial haemorrhage in patients with acute ischaemic stroke and prior antiplatelet therapy
Source: Eur Stroke J. 2026 Jan 1;11(1):23969873251369755. doi: 10.1093/esj/23969873251369755 (PMC12866221; doi:10.1093/esj/23969873251369755)
Supplement: ds-eso-23969873251369755 [file ds-eso-23969873251369755.zip]

Archive with 3 entries (3 files):
- 23969873251369755.suppl
- manifest-ds-eso-10.1177_23969873251369755.xml
- sj-docx-1-eso-10.1177_23969873251369755.docx
